# Supplementary material for: Factor H–Related Protein 5 Interacts with Pentraxin 3 and the Extracellular Matrix and Modulates Complement Activation
Source: J Immunol. 2015 Apr 8;194(10):4963–73. doi: 10.4049/jimmunol.1403121 (PMC4416742; doi:10.4049/jimmunol.1403121)
Supplement: Data Supplement [file JI_1403121.zip]

Archive with 2 entries (2 files):
- JI_1403121_Supplemental_Figure_1.pdf
- manifest.xml
